# Supplementary material for: Synthesis and Biological Activity of Novel Oxazinyl Flavonoids as Antiviral and Anti-Phytopathogenic Fungus Agents
Source: Molecules. 2022 Oct 13;27(20):6875. doi: 10.3390/molecules27206875 (PMC9611556; doi:10.3390/molecules27206875)
Supplement: Supplementary file 1 [file molecules-27-06875-s001.zip]

Archive with 1 entries (1 files):
- molecules-1937654-supplementary.pdf
